# Supplementary material for: Structural Consequence of Non-Synonymous Single-Nucleotide Variants in the N-Terminal Domain of LIS1
Source: Int J Mol Sci. 2022 Mar 14;23(6):3109. doi: 10.3390/ijms23063109 (PMC8955593; doi:10.3390/ijms23063109)
Supplement: Supplementary file 1 [file ijms-23-03109-s001.zip]

Archive with 2 entries (2 files):
- Supplimentary File 1.xlsx
- Supplimentary File 2.pdf
